# Supplementary material for: Discovery of Ureido-Based Apcin Analogues as Cdc20-specific Inhibitors against Cancer
Source: Pharmaceuticals (Basel). 2023 Feb 15;16(2):304. doi: 10.3390/ph16020304 (PMC9964651; doi:10.3390/ph16020304)
Supplement: Supplementary file 1 [file pharmaceuticals-16-00304-s001.zip]

Archive with 1 entries (1 files):
- pharmaceuticals-2190358-supplementary.pdf
